# Supplementary material for: Patient Perspectives on Health Insurance Design: A Mixed-Methods Analysis
Source: J Mark Access Health Policy. 2025 Nov 14;13(4):56. doi: 10.3390/jmahp13040056 (PMC12641685; doi:10.3390/jmahp13040056)
Supplement: Supplementary file 1 [file jmahp-13-00056-s001.zip]

Archive with 1 entries (1 files):
- jmahp-3885883-supplementary.pdf
